# Supplementary material for: Risk Scoring Systems for Preterm Birth and Their Performance: A Systematic Review
Source: J Clin Med. 2023 Jun 28;12(13):4360. doi: 10.3390/jcm12134360 (PMC10342801; doi:10.3390/jcm12134360)
Supplement: Supplementary file 1 [file jcm-12-04360-s001.zip]

Archive with 1 entries (1 files):
- jcm-2451432-supplementary.pdf
